# Supplementary material for: DKK1 rescues osteogenic differentiation of mesenchymal stem cells isolated from periodontal ligaments of patients with diabetes mellitus induced periodontitis
Source: Sci Rep. 2015 Aug 17;5:13142. doi: 10.1038/srep13142 (PMC4538385; doi:10.1038/srep13142)
Supplement: Supplementary Information [file srep13142-s1.xls]

## Sheet: Sheet1
DKK1 rescues osteogenic differentiation of mesenchymal stem cells isolated from periodontal ligaments of patients with diabetes mellitus induced periodontitis
Qi Liu, Cheng-Hu Hu, Cui-Hong Zhou, Xiao-Xia Cui, Kun Yang, Chao Deng, Jia-Jia Xia, Yan Wu, Lu-Chuan Liu, Yan Jin
General characteristics of teeth condition and information of participants in this study.
H-PDLSCs group
Gender	Age(years)	Position	Blood glucose(mmol/l)	PD≤3mm，No AL）	Caries	Abrasion	Tooth mobility degree	Calculus
male	40	C8	normal	good	C8 normal	mild	-	-
male	45	B8	normal	good	B8 normal	negative	-	+
male	37	C8D8	normal	good	C8D8 normal	negative	-	-
female	43	D8	normal	good	D8 normal	negative	-	-
female	50	A8	normal	good	A8 normal	mild	-	-
male	36	D8	normal	good	D8 normal	negative	-	-
female	37	C8	normal	good	C8 normal	negative	-	-
male	49	A8C8	normal	good	A8C8 normal	negative	-	-
female	46	B8D8	normal	good	B8D8 normal	moderate	-	-
female	45	D8	normal	good	D8 normal	negative	-	-
P-PDLSCs group
Gender	Age(years)	Position	Blood glucose(mmol/l)	Mean PD (mm)	Mean AL (mm)	Baseline Tooth Count	Caries	Abrasion	Tooth mobility degree	Calculus
male	70	C35	normal	7	5	21	C5 residual crown	severe	Ⅱ-Ⅲ	++-+++
male	48	A7	normal	7.5	4	30	A7 normal	negative	Ⅲ	+++
male	57	B6	normal	8	5	28	B6 superficial caries of dentin	negative	Ⅲ	+++
male	57	A7	normal	8.5	6	27	A7 residual crown	severe	Ⅲ	++-+++
female	66	B7	normal	7	4.5	28	B7 enamel caries	negative	Ⅲ	++-+++
female	48	C67	normal	7.5	5	30	C6 residual root	mide	Ⅱ-Ⅲ	+-++
male	44	A4	normal	6.5	5	27	A4 normal	negative	Ⅲ	+
male	38	C6D6	normal	7.5	5.5	29	normal	negative	Ⅲ	++
male	30	C6	normal	7.5	6	31	normal	negative	Ⅲ	++
female	68	B6	normal	8	5	25	B6 normal	negative	Ⅲ	++-+++
female	58	C8	normal	7	5.5	29	C8 enamel caries	negative	Ⅲ	++-+++
female	60	A1	normal	6	3	24	A1 normal	negative	Ⅲ	++-+++
male	70	A6	normal	7.5	5.5	22	A6 residual root	moderate	Ⅲ	++-+++
female	67	B7	normal	8	6	26	B7 devital tooth	negative	Ⅲ	++-+++
male	50	C1D1	normal	5.5	3.5	28	normal	negative	Ⅲ	++-+++
male	63	D7	normal	7	4.5	27	D7 enamel caries	negative	Ⅲ	+++
male	50	B6	normal	7	5	29	B6 pulpitis	negative	Ⅲ	+++
female	63	C12	normal	6.5	4	27	C1 proximal enamel caries, wedge-shaped defect	negative	Ⅲ	+++
male	68	A34567B456	normal	7	5.5	22	A567 residual crown, B6 residual root	severe	Ⅲ	+++
female	64	B7	normal	6.5	3	21	B7 normal	negative	Ⅲ	+++
D-PDLSCs group
General Characteristics of Participants According to Baseline Diabetes Status: Study of Health in Pomerania, 1997– 2006.
				T2 Diabetes,uncontrolled		T2 Diabetes,controlled
Gender	Age(years)	Position	T2 Diabetes(years)	Blood glucose(mmol/l)	HbA1c (%)	Blood glucose(mmol/l)	HbA1c (%)	Mean PD (mm)	Mean AL (mm)	Baseline Tooth Count	Caries	Abrasion	Tooth mobility degree	Calculus
male	49	D6	5	8.7	8	6.5	6.6	7	5.5	29	D6 devital tooth	negative	Ⅲ	++-+++
male	52	B1	6	10.1	9.1	6.8	7	7.5	5	31	B1 residual root	moderate	Ⅱ-Ⅲ	++-+++
male	47	C67	3	9.5	8.8	5.7	6.5	8	6.5	25	C6 crown large caries C7 enamel caries	mild	Ⅲ	+++
female	66	A6B7C67	7	11	9.5	6.6	6.8	8.5	6	24	A6B7C67 residual root	severe	Ⅱ-Ⅲ	++-+++
male	55	D7	5	9.6	8.4	6.7	6.8	6.5	4.5	29	D7 enamel caries	negative	Ⅲ	+++
female	50	B7	4	8.2	7.8	6.7	6.5	6	4	30	B7 normal	negative	Ⅲ	+++
female	73	C6	6	9.4	8.2	6.6	6.9	7.5	5	21	C6 crown large caries	mild	Ⅲ	++-+++
female	70	B4	6	8.4	8.1	6.9	7	7	5.5	23	B4 devital tooth	negative	Ⅲ	++-+++
male	50	A56B78C7	4	10.5	7.6	5.7	6.5	7.5	6	27	B8 C7 superficial caries of dentin the others are normal	negative	Ⅲ	+++
female	63	B67	7	12.3	9.2	6.8	7.1	8	5	25	B6 B7 enamel caries	negative	Ⅲ	+++
female	64	C12	6	10.7	9	6.4	7.2	6	3.5	25	normal	negative	Ⅲ	++-+++
female	76	C12	9	9.8	8.7	6.2	6.9	6.5	3	20	normal	negative	Ⅲ	+++
female	53	C12D2	7	10.3	9.3	6.3	7	6	4	26	D2 residual root	severe	Ⅱ-Ⅲ	++-+++
female	75	D7	5	8.6	7.9	6.8	7.4	7.5	5	22	D7 residual crown devital tooth	severe	Ⅱ-Ⅲ	+++
male	64	B67	4	9	7.8	5.8	6.5	8	6	24	B6 deep caries,B7 pulpitis	negative	Ⅲ	++-+++
male	55	A7	3	9.3	8.6	6	6.7	7	4.5	27	A7 pulpitis no caries	negative	Ⅲ	+++
female	63	C6	6	10.2	7.7	6.6	6.8	8	5	26	C6 residual crown	severe	Ⅱ-Ⅲ	++-+++
male	58	C7	5	9.4	8.5	6.7	7.2	7.5	5	24	normal	negative	Ⅲ	+++
male	58	B56	4	8.8	7.5	6.4	7.3	6.5	5.5	25	B5 superficial caries of dentin	negative	Ⅲ	+++
male	62	D7	5	9.7	9.2	6.1	6.8	8	4	23	D7 pulpitis	negative	Ⅲ	++-+++
